# Supplementary material for: Unconscious Drivers of Consumer Behavior: An Examination of the Effect of Nature–Nurture Interactions on Product Desire
Source: Behav Sci (Basel). 2024 Sep 7;14(9):789. doi: 10.3390/bs14090789 (PMC11428589; doi:10.3390/bs14090789)
Supplement: Supplementary file 1 [file behavsci-14-00789-s001.zip]

Archive with 1 entries (1 files):
- behavsci-3114224-supplementary.pdf
